# Supplementary material for: Expectation shapes hunger and craving: placebo effects of verbal suggestion on food-related experiences
Source: Ann Behav Med. 2026 Jun 19;60(1):kaag036. doi: 10.1093/abm/kaag036 (PMC13282074; doi:10.1093/abm/kaag036)
Supplement: kaag036_Supplementary_Data [file kaag036_supplementary_data.zip]

Archive with 4 entries (4 files):
- Revised_Electronic Supplementary Material 3.docx
- Finalized Electronic Supplementary Material 4.docx
- Revised_Electronic Supplementary Material 1.docx
- Revised_Electronic Supplementary Material 2.docx
